# Supplementary material for: Air Plasma-Activated Medium Evokes a Death-Associated Perinuclear Mitochondrial Clustering
Source: Int J Mol Sci. 2022 Jan 20;23(3):1124. doi: 10.3390/ijms23031124 (PMC8835529; doi:10.3390/ijms23031124)
Supplement: Supplementary file 1 [file ijms-23-01124-s001.zip]

Archive with 1 entries (1 files):
- Supplementary Materials.pptx
